# Supplementary material for: Efficacy and safety of dapagliflozin in patients receiving dialysis: a post-hoc analysis of the DAPA-CKD trial
Source: Clin Kidney J. 2026 May 25;19(7):sfag170. doi: 10.1093/ckj/sfag170 (PMC13339949; doi:10.1093/ckj/sfag170)
Supplement: sfag170_Supplemental_Files [file sfag170_supplemental_files.zip]

Archive with 2 entries (2 files):
- Figure S1 Efficacy after initiation of dialysis according to treatment status.pdf
- Supplementary material Efficacy and safety of dapagliflozin in patients receiving dialysis.docx
